# Supplementary material for: Overexpression of a maize plasma membrane intrinsic protein ZmPIP1;1 confers drought and salt tolerance in Arabidopsis
Source: PLoS One. 2018 Jun 1;13(6):e0198639. doi: 10.1371/journal.pone.0198639 (PMC5983466; doi:10.1371/journal.pone.0198639)
Supplement: S1 Table — (XLSX) [file pone.0198639.s005.xlsx]

## Sheet: Table S1
S1 Table. Primers used in this study
Name	Forward Primer	Reverse Primer	Process
ZmPIP1;1 （Overexpression)	ATGGAGGGGAAGGAGGAGGAC	GCATCGGCTCCTTTAAGACCTAC	Vector construction
ZmPIP1;1（GFP)	GAAGAGAATGGAGAGTAAAGAGG	AGCCCTTGTCTTGAAAGGAATG	Vector construction
ZmPIP1;1	AACTATGAGTTGTTCAAAGGA	AGAAAACGGTGTAGACAAGAAC	Real-time qPCR
ZmACT3	TCACCCTGTGCTGCTGACCG	GAACCGTGTGGCTCACACCA	Real-time qPCR
AtACT2	GCTGACCGTATGAGCAAAGA	GATCCACATCTGTTGGAACG	Real-time qPCR
AtUBQ10	GGCCTTGTATAATCCCTGATGAA	AGAAGTTCGACTTGTCATTAGAAAGAAA	Real-time qPCR
LEA18	GGTCATGCGGAGAAGACGAT	GCATGCTCAGCCTTGGATTG	Real-time qPCR
COR27	TCAGCGTTGGAGAAGCAGAG	CTTCGAGCTTCCGTTTTCGC	Real-time qPCR
TRX5	TTGATCGTGTTGTCGGTGCT	AGCTACAAGACCACCATGCTT	Real-time qPCR
POX54	TCCCTTGACTGGGAGTAGTGG	GCTACACTCACTGGTCCGTC	Real-time qPCR
P5CS1	TTACCCCCAACAGTCTCTGG	GTTTTTGAATCCCGACCTGA	Real-time qPCR
P5CS2	GCCACAAATGGAACTTGATGG	CAACCGTCACATCCAACTGGT	Real-time qPCR
